# Supplementary material for: Population and sexual fluctuation of Calliphoridae and Mesembrinellidae (Diptera: Oestroidea) in the Atlantic forest of Rio de Janeiro
Source: PLoS One. 2025 Apr 21;20(4):e0318496. doi: 10.1371/journal.pone.0318496 (PMC12011252; doi:10.1371/journal.pone.0318496)
Supplement: S1 Data — The data used in this study are available in the supplementary Excel file, which can be accessed via the following link: https://docs.google.com/spreadsheets/d/1_o50zvJsrXKqQkQKg3VdeB26Fr1sOgkb/edit?usp=sharing&ouid=107611510332645212094&rtpof=true&sd=true. This file contains the complete dataset referenced in the manuscript, organized by categories according to the methodology described. (XLSX) [file pone.0318496.s001.xlsx]

## Sheet: Plan1
	Season	Environment	Family	Espécie	Abundance	Male	Female	Max Temp 1 (ºC)	Max Temp 2 (ºC)	Max Temp 3 (ºC)	Avg Max Temp (ºC)	Avg Temp 1 (ºC)	Avg Temp 2 (ºC)	Avg Temp 3 (ºC)	Avg Temp (ºC)	Min Temp 1 (ºC)	Min Temp 2 (ºC)	Min Temp 3 (ºC)	Avg Min Temp (ºC)	Relative Humidit 1 (%)	Relative Humidiy 2 (%)	Relative Humidity 3 (%)	Avg Relative Humidity(%)	Rainfall 1 (mm)	Rainfall 2 (mm)	Rainfall 3 (mm)	Avg Rainfall (mm)
	Autumn	Forest	Calliphoridae	Hemilucilia benoisti	3	2	1	20.3	21.4	23.5	21.73	16.3	16.6	13.8	15.56	11.5	12.6	6.6	10.26	74.8	80.6	78.6	78	0	0	0	0
	Autumn	Forest	Calliphoridae	Hemilucilia segmentaria	93	0	93	20.3	21.4	23.5	21.73	16.3	16.6	13.8	15.56	11.5	12.6	6.6	10.26	74.8	80.6	78.6	78	0	0	0	0
	Autumn	Forest	Calliphoridae	Hemilucilia semidiaphana	12	0	12	20.3	21.4	23.5	21.73	16.3	16.6	13.8	15.56	11.5	12.6	6.6	10.26	74.8	80.6	78.6	78	0	0	0	0
	Autumn	Forest	Calliphoridae	Lucilia eximia	232	0	232	20.3	21.4	23.5	21.73	16.3	16.6	13.8	15.56	11.5	12.6	6.6	10.26	74.8	80.6	78.6	78	0	0	0	0
	Autumn	Forest	Mesembrinellidae	Laneela nigripes	44	12	32	20.3	21.4	23.5	21.73	16.3	16.6	13.8	15.56	11.5	12.6	6.6	10.26	74.8	80.6	78.6	78	0	0	0	0
	Autumn	Forest	Mesembrinellidae	Mesembrinella bellardiana	48	1	47	20.3	21.4	23.5	21.73	16.3	16.6	13.8	15.56	11.5	12.6	6.6	10.26	74.8	80.6	78.6	78	0	0	0	0
	Autumn	Forest	Mesembrinellidae	Mesembrinella semihyalina	2	1	1	20.3	21.4	23.5	21.73	16.3	16.6	13.8	15.56	11.5	12.6	6.6	10.26	74.8	80.6	78.6	78	0	0	0	0
	Autumn	Forest	Mesembrinellidae	Mesembrinella currani	2	0	2	20.3	21.4	23.5	21.73	16.3	16.6	13.8	15.56	11.5	12.6	6.6	10.26	74.8	80.6	78.6	78	0	0	0	0
	Autumn	Forest	Mesembrinellidae	Eumesembrinella quadrilineata	3	1	2	20.3	21.4	23.5	21.73	16.3	16.6	13.8	15.56	11.5	12.6	6.6	10.26	74.8	80.6	78.6	78	0	0	0	0
	Autumn	Forest	Mesembrinellidae	Eumesembrinella randa	1	0	1	20.3	21.4	23.5	21.73	16.3	16.6	13.8	15.56	11.5	12.6	6.6	10.26	74.8	80.6	78.6	78	0	0	0	0
	Autumn	Urban	Calliphoridae	Hemilucilia segmentaria	137	5	132	25.3	25.1	25.9	25.43	23.2	22.3	22.7	22.73	22.1	20.8	19.1	20.67	82	89.2	87.9	86.37	0	3.8	16.8	6.87
	Autumn	Urban	Calliphoridae	Hemilucilia semidiaphana	12	2	10	25.3	25.1	25.9	25.43	23.2	22.3	22.7	22.73	22.1	20.8	19.1	20.67	82	89.2	87.9	86.37	0	3.8	16.8	6.87
	Autumn	Urban	Calliphoridae	Lucilia eximia	19	0	19	25.3	25.1	25.9	25.43	23.2	22.3	22.7	22.73	22.1	20.8	19.1	20.67	82	89.2	87.9	86.37	0	3.8	16.8	6.87
	Autumn	Rural	Calliphoridae	Hemilucilia segmentaria	2	0	2	27.9	28.2	28.5	28.2	22.2	22.6	23.2	22.67	19.8	20.2	19.7	19.9	82.2	80.9	75	79.37	5.6	0.2	0	1.93
	Autumn	Rural	Calliphoridae	Lucilia cuprina	2	0	2	27.9	28.2	28.5	28.2	22.2	22.6	23.2	22.67	19.8	20.2	19.7	19.9	82.2	80.9	75	79.37	5.6	0.2	0	1.93
	Autumn	Rural	Calliphoridae	Lucilia eximia	11	1	10	27.9	28.2	28.5	28.2	22.2	22.6	23.2	22.67	19.8	20.2	19.7	19.9	82.2	80.9	75	79.37	5.6	0.2	0	1.93
	Winter	Forest	Calliphoridae	Hemilucilia segmentaria	131	0	131	19	18.2	19.2	18.8	12.8	no data	14.1	13.45	6.5	5.4	12.2	8.03	78.3	78	74.8	77.03	0	0.2	no data	0.1
	Winter	Forest	Calliphoridae	Hemilucilia semidiaphana	14	0	14	19	18.2	19.2	18.8	12.8	no data	14.1	13.45	6.5	5.4	12.2	8.03	78.3	78	74.8	77.03	0	0.2	no data	0.1
	Winter	Forest	Calliphoridae	Lucilia eximia	375	1	374	19	18.2	19.2	18.8	12.8	no data	14.1	13.45	6.5	5.4	12.2	8.03	78.3	78	74.8	77.03	0	0.2	no data	0.1
	Winter	Forest	Mesembrinellidae	Laneela nigripes	49	14	35	19	18.2	19.2	18.8	12.8	no data	14.1	13.45	6.5	5.4	12.2	8.03	78.3	78	74.8	77.03	0	0.2	no data	0.1
	Winter	Forest	Mesembrinellidae	Mesembrinella bellardiana	31	14	17	19	18.2	19.2	18.8	12.8	no data	14.1	13.45	6.5	5.4	12.2	8.03	78.3	78	74.8	77.03	0	0.2	no data	0.1
	Winter	Forest	Mesembrinellidae	Mesembrinella peregrina	5	1	4	19	18.2	19.2	18.8	12.8	no data	14.1	13.45	6.5	5.4	12.2	8.03	78.3	78	74.8	77.03	0	0.2	no data	0.1
	Winter	Forest	Mesembrinellidae	Eumesembrinella quadrilineata	2	2	0	19	18.2	19.2	18.8	12.8	no data	14.1	13.45	6.5	5.4	12.2	8.03	78.3	78	74.8	77.03	0	0.2	no data	0.1
	Winter	Forest	Mesembrinellidae	Eumesembrinella cyaneicyncta	2	1	1	19	18.2	19.2	18.8	12.8	no data	14.1	13.45	6.5	5.4	12.2	8.03	78.3	78	74.8	77.03	0	0.2	no data	0.1
	Winter	Forest	Mesembrinellidae	Eumesembrinella randa	1	0	1	19	18.2	19.2	18.8	12.8	no data	14.1	13.45	6.5	5.4	12.2	8.03	78.3	78	74.8	77.03	0	0.2	no data	0.1
	Winter	Forest	Mesembrinellidae	Huascaromusca aeneiventris	3	0	3	19	18.2	19.2	18.8	12.8	no data	14.1	13.45	6.5	5.4	12.2	8.03	78.3	78	74.8	77.03	0	0.2	no data	0.1
	Winter	Urban	Calliphoridae	Chrysomya megacephala	6	1	5	25.6	21.1	20.6	22.43	22	19.5	18.9	20.13	20.6	18.8	18.5	19.3	73.5	92.7	91.5	85.9	0	14.8	4.6	6.47
	Winter	Urban	Calliphoridae	Hemilucilia segmentaria	1	0	1	25.6	21.1	20.6	22.43	22	19.5	18.9	20.13	20.6	18.8	18.5	19.3	73.5	92.7	91.5	85.9	0	14.8	4.6	6.47
	Winter	Urban	Calliphoridae	Lucilia eximia	13	0	13	25.6	21.1	20.6	22.43	22	19.5	18.9	20.13	20.6	18.8	18.5	19.3	73.5	92.7	91.5	85.9	0	14.8	4.6	6.47
	Winter	Rural	Calliphoridae	Chrysomya albiceps	3	0	3	30.1	32.2	31.8	31.37	21.1	22.8	23.9	22.6	15.6	17.7	17.6	16.97	76.5	68.2	64.9	69.87	0.2	5.6	0	1.93
	Winter	Rural	Calliphoridae	Chrysomya megacephala	2	2	0	30.1	32.2	31.8	31.37	21.1	22.8	23.9	22.6	15.6	17.7	17.6	16.97	76.5	68.2	64.9	69.87	0.2	5.6	0	1.93
	Winter	Rural	Calliphoridae	Cochliomyia hominivorax	18	4	14	30.1	32.2	31.8	31.37	21.1	22.8	23.9	22.6	15.6	17.7	17.6	16.97	76.5	68.2	64.9	69.87	0.2	5.6	0	1.93
	Winter	Rural	Calliphoridae	Lucilia eximia	5	0	5	30.1	32.2	31.8	31.37	21.1	22.8	23.9	22.6	15.6	17.7	17.6	16.97	76.5	68.2	64.9	69.87	0.2	5.6	0	1.93
	Spring	Forest	Calliphoridae	Hemilucilia segmentaria	7	1	6	15.6	16	18.9	16.83	13.08	12.17	13.66	12.97	13	7.8	8	9.6	87.29	81.33	79.7	82.77	19.6	2.2	0	7.27
	Spring	Forest	Calliphoridae	Lucilia eximia	82	0	82	15.6	16	18.9	16.83	13.08	12.17	13.66	12.97	13	7.8	8	9.6	87.29	81.33	79.7	82.77	19.6	2.2	0	7.27
	Spring	Forest	Mesembrinellidae	Laneela nigripes	21	7	14	15.6	16	18.9	16.83	13.08	12.17	13.66	12.97	13	7.8	8	9.6	87.29	81.33	79.7	82.77	19.6	2.2	0	7.27
	Spring	Forest	Mesembrinellidae	Mesembrinella bellardiana	13	2	11	15.6	16	18.9	16.83	13.08	12.17	13.66	12.97	13	7.8	8	9.6	87.29	81.33	79.7	82.77	19.6	2.2	0	7.27
	Spring	Forest	Mesembrinellidae	Mesembrinella currani	1	0	1	15.6	16	18.9	16.83	13.08	12.17	13.66	12.97	13	7.8	8	9.6	87.29	81.33	79.7	82.77	19.6	2.2	0	7.27
	Spring	Forest	Mesembrinellidae	Eumesembrinella quadrilineata	3	2	1	15.6	16	18.9	16.83	13.08	12.17	13.66	12.97	13	7.8	8	9.6	87.29	81.33	79.7	82.77	19.6	2.2	0	7.27
	Spring	Forest	Mesembrinellidae	Eumesembrinella randa	1	0	1	15.6	16	18.9	16.83	13.08	12.17	13.66	12.97	13	7.8	8	9.6	87.29	81.33	79.7	82.77	19.6	2.2	0	7.27
	Spring	Forest	Mesembrinellidae	Eumesembrinella benoisti	1	0	1	15.6	16	18.9	16.83	13.08	12.17	13.66	12.97	13	7.8	8	9.6	87.29	81.33	79.7	82.77	19.6	2.2	0	7.27
	Spring	Urban	Calliphoridae	Hemilucilia segmentaria	25	0	25	26.4	26.9	27.4	26.9	21.92	22.26	23.23	22.47	19.3	20.4	19.8	19.83	78.79	86.41	77.2	80.8	0	0	0	0
	Spring	Urban	Calliphoridae	Hemilucilia semidiaphana	4	1	3	26.4	26.9	27.4	26.9	21.92	22.26	23.23	22.47	19.3	20.4	19.8	19.83	78.79	86.41	77.2	80.8	0	0	0	0
	Spring	Urban	Calliphoridae	Lucilia eximia	24	4	20	26.4	26.9	27.4	26.9	21.92	22.26	23.23	22.47	19.3	20.4	19.8	19.83	78.79	86.41	77.2	80.8	0	0	0	0
	Spring	Rural	Calliphoridae	Cochliomyia hominivorax	2	1	1	27.9	34.5	26.7	29.7	21.32	24.04	21.94	22.43	16.4	16.4	16.8	16.53	72.25	66.54	77.41	72.07	0.2	0	0	0.07
	Spring	Rural	Calliphoridae	Hemilucilia benoisti	1	0	1	27.9	34.5	26.7	29.7	21.32	24.04	21.94	22.43	16.4	16.4	16.8	16.53	72.25	66.54	77.41	72.07	0.2	0	0	0.07
	Spring	Rural	Calliphoridae	Hemilucilia segmentaria	5	0	5	27.9	34.5	26.7	29.7	21.32	24.04	21.94	22.43	16.4	16.4	16.8	16.53	72.25	66.54	77.41	72.07	0.2	0	0	0.07
	Spring	Rural	Calliphoridae	Lucilia cuprina	1	0	1	27.9	34.5	26.7	29.7	21.32	24.04	21.94	22.43	16.4	16.4	16.8	16.53	72.25	66.54	77.41	72.07	0.2	0	0	0.07
	Spring	Rural	Calliphoridae	Lucilia eximia	69	5	64	27.9	34.5	26.7	29.7	21.32	24.04	21.94	22.43	16.4	16.4	16.8	16.53	72.25	66.54	77.41	72.07	0.2	0	0	0.07
	Summer	Forest	Calliphoridae	Hemilucilia benoisti	1	0	1	21.8	23.5	24.7	23.33	17.85	18.49	19.81	18.72	16	16.4	16.1	16.17	87.58	86.91	81.33	85.27	32.7	36.1	41.8	36.87
	Summer	Forest	Calliphoridae	Hemilucilia segmentaria	110	4	66	21.8	23.5	24.7	23.33	17.85	18.49	19.81	18.72	16	16.4	16.1	16.17	87.58	86.91	81.33	85.27	32.7	36.1	41.8	36.87
	Summer	Forest	Calliphoridae	Hemilucilia semidiaphana	181	0	181	21.8	23.5	24.7	23.33	17.85	18.49	19.81	18.72	16	16.4	16.1	16.17	87.58	86.91	81.33	85.27	32.7	36.1	41.8	36.87
	Summer	Forest	Calliphoridae	Lucilia eximia	737	3	734	21.8	23.5	24.7	23.33	17.85	18.49	19.81	18.72	16	16.4	16.1	16.17	87.58	86.91	81.33	85.27	32.7	36.1	41.8	36.87
	Summer	Forest	Calliphoridae	Paralucilia nigrofacialis	20	2	18	21.8	23.5	24.7	23.33	17.85	18.49	19.81	18.72	16	16.4	16.1	16.17	87.58	86.91	81.33	85.27	32.7	36.1	41.8	36.87
	Summer	Forest	Mesembrinellidae	Laneela nigripes	61	7	54	21.8	23.5	24.7	23.33	17.85	18.49	19.81	18.72	16	16.4	16.1	16.17	87.58	86.91	81.33	85.27	32.7	36.1	41.8	36.87
	Summer	Forest	Mesembrinellidae	Mesembrinella bellardiana	9	3	6	21.8	23.5	24.7	23.33	17.85	18.49	19.81	18.72	16	16.4	16.1	16.17	87.58	86.91	81.33	85.27	32.7	36.1	41.8	36.87
	Summer	Forest	Mesembrinellidae	Mesembrinella semihyalina	1	0	1	21.8	23.5	24.7	23.33	17.85	18.49	19.81	18.72	16	16.4	16.1	16.17	87.58	86.91	81.33	85.27	32.7	36.1	41.8	36.87
	Summer	Urban	Calliphoridae	Chrysomya albiceps	1	0	1	25.1	26.8	27.8	26.57	23.8	22.82	23.24	23.29	23	21	20.8	21.6	89	82.25	83.91	85.05	7	4.4	8.6	6.67
	Summer	Urban	Calliphoridae	Chrysomya megacephala	14	4	10	25.1	26.8	27.8	26.57	23.8	22.82	23.24	23.29	23	21	20.8	21.6	89	82.25	83.91	85.05	7	4.4	8.6	6.67
	Summer	Urban	Calliphoridae	Hemilucilia segmentaria	51	0	51	25.1	26.8	27.8	26.57	23.8	22.82	23.24	23.29	23	21	20.8	21.6	89	82.25	83.91	85.05	7	4.4	8.6	6.67
	Summer	Urban	Calliphoridae	Hemilucilia semidiaphana	31	0	31	25.1	26.8	27.8	26.57	23.8	22.82	23.24	23.29	23	21	20.8	21.6	89	82.25	83.91	85.05	7	4.4	8.6	6.67
	Summer	Urban	Calliphoridae	Lucilia eximia	42	0	42	25.1	26.8	27.8	26.57	23.8	22.82	23.24	23.29	23	21	20.8	21.6	89	82.25	83.91	85.05	7	4.4	8.6	6.67
	Summer	Rural	Calliphoridae	Chrysomya megacephala	5	1	4	30.6	32.9	28	30.5	25.56	25.17	23.8	24.84	21.5	21.2	21.7	21.47	74.66	75.37	84.58	78.2	0	0	0	0
	Summer	Rural	Calliphoridae	Cochliomyia hominivorax	3	1	2	30.6	32.9	28	30.5	25.56	25.17	23.8	24.84	21.5	21.2	21.7	21.47	74.66	75.37	84.58	78.2	0	0	0	0
	Summer	Rural	Calliphoridae	Lucilia cuprina	9	0	9	30.6	32.9	28	30.5	25.56	25.17	23.8	24.84	21.5	21.2	21.7	21.47	74.66	75.37	84.58	78.2	0	0	0	0
	Summer	Rural	Calliphoridae	Lucilia eximia	3	0	3	30.6	32.9	28	30.5	25.56	25.17	23.8	24.84	21.5	21.2	21.7	21.47	74.66	75.37	84.58	78.2	0	0	0	0
